# Supplementary material for: Intracellular and Extracellular Markers of Lethality in Osteogenesis Imperfecta: A Quantitative Proteomic Approach
Source: Int J Mol Sci. 2021 Jan 4;22(1):429. doi: 10.3390/ijms22010429 (PMC7795927; doi:10.3390/ijms22010429)
Supplement: Supplementary file 1 [file ijms-22-00429-s001.zip]

Archive with 4 entries (3 files):
- ijms-1041346-Supplementary Materiala/
- ijms-1041346-Supplementary Materiala/Supplementary Figure S1A.jpeg
- ijms-1041346-Supplementary Materiala/Supplementary Figure S1B.jpeg
- ijms-1041346-Supplementary Materiala/Supplementary Figure S1C.jpeg
